# Supplementary material for: Endometriotic lesions exhibit distinct metabolic signature compared to paired eutopic endometrium at the single-cell level
Source: Commun Biol. 2024 Aug 21;7:1026. doi: 10.1038/s42003-024-06713-5 (PMC11339455; doi:10.1038/s42003-024-06713-5)
Supplement: Supplementary file 4 — Supplementary Data 1 [file 42003_2024_6713_MOESM4_ESM.xlsx]

## Sheet: Suppl.Data1
Supplementary Data 1. The mean scores of the activity of transcription factors (TF) in stromal, perivascular and endothelial cell populations of eutopic endometrium (EuE) and ectopic endometrium (EcE).
Cell type	TF	TF mean score, EuE	TF mean score, EcE
Stromal	AHR	0.340045	-0.0999606
Stromal	AP1	0.658314	0.456807
Stromal	AR	0.516377	0.251958
Stromal	ARNT	0.348944	-0.0846966
Stromal	ASCL1	-0.193882	0.845844
Stromal	ATF1	-0.627206	-0.253603
Stromal	ATF2	-0.662913	0.0749376
Stromal	ATF3	0.0309125	-0.0361415
Stromal	ATF4	0.211229	-0.00772896
Stromal	ATF5	-0.144591	-0.0770841
Stromal	ATF6	-0.0238051	-0.0472518
Stromal	BCL3	-0.252676	0.212565
Stromal	BCL6	0.454151	0.19066
Stromal	BHLHE40	0.142186	0.108828
Stromal	BMAL1	-0.0333102	-0.016811
Stromal	BRCA1	-0.728266	-0.273539
Stromal	CDX1	-0.280513	0.0879265
Stromal	CDX2	-0.190838	0.025695
Stromal	CEBPA	0.300163	-0.0178521
Stromal	CEBPB	0.569353	0.20162
Stromal	CEBPD	0.707329	0.0396717
Stromal	CEBPE	0.0501458	-0.0385215
Stromal	CEBPG	-0.0869115	0.053433
Stromal	CLOCK	0.16196	0.0342917
Stromal	CREB1	-0.606467	-0.314195
Stromal	CREBBP	0.210863	-0.126084
Stromal	CREBZF	0.0725734	-0.0173215
Stromal	CREM	0.217894	-0.347216
Stromal	CTCF	-0.464826	-0.0538698
Stromal	CTNNB1	0.703002	0.423275
Stromal	CUX1	-0.153909	0.15722
Stromal	DBP	0.053946	0.106762
Stromal	DDIT3	0.103531	-0.175441
Stromal	DLX4	-0.2414	-0.0831021
Stromal	DLX5	0.306193	-0.0616484
Stromal	DNMT1	0.817222	0.330688
Stromal	E2F1	-0.381763	-0.233824
Stromal	E2F3	-0.061883	0.21683
Stromal	E2F4	-0.337379	0.00186392
Stromal	EGR1	0.465893	0.153803
Stromal	EGR2	0.755981	0.0483338
Stromal	ELF1	-0.221608	-0.468877
Stromal	ELF4	-0.0501248	-0.319196
Stromal	ELK1	0.431254	0.0364174
Stromal	ELK3	0.234804	-0.195254
Stromal	ENO1	-0.535412	0.0313339
Stromal	EP300	0.603325	-0.090184
Stromal	EPAS1	-0.259405	0.0785672
Stromal	ESR1	0.81508	0.268939
Stromal	ESR2	0.199255	-0.286802
Stromal	ESRRA	-0.092989	0.0490929
Stromal	ESRRG	-0.524161	-0.0939098
Stromal	ETS1	-0.610459	0.191169
Stromal	ETS2	0.771468	0.339265
Stromal	ETV4	-0.285508	0.535866
Stromal	EWSR1	0.246272	-0.0438019
Stromal	EZH2	0.573273	0.172551
Stromal	FHL2	-0.136509	-0.330269
Stromal	FLI1	0.250977	-0.203976
Stromal	FOS	0.389056	0.394786
Stromal	FOSL1	-0.0196198	0.155732
Stromal	FOSL2	0.197208	-0.845502
Stromal	FOXA1	0.173482	-0.0260706
Stromal	FOXA2	0.604205	-0.00665675
Stromal	FOXM1	0.771938	0.219387
Stromal	FOXN1	0.149479	0.00358633
Stromal	FOXO1	0.00909843	0.115756
Stromal	FOXO3	0.14335	0.180457
Stromal	FOXO4	-0.0999462	0.0746134
Stromal	FOXP3	0.00594088	-0.257986
Stromal	GATA1	-0.50831	0.422981
Stromal	GATA2	-0.526711	-0.0934252
Stromal	GATA3	0.0184601	-0.318671
Stromal	GATA4	0.598355	0.103349
Stromal	GATA6	0.00327718	0.16671
Stromal	GFI1	0.194574	-0.0733129
Stromal	GLI1	-0.427667	0.0771214
Stromal	GLI2	-0.297592	-0.0813121
Stromal	HBP1	0.366537	0.115835
Stromal	HDAC1	-0.0969745	0.181952
Stromal	HES1	0.105558	0.269189
Stromal	HHEX	-0.469154	-0.509368
Stromal	HIC1	0.196327	-0.136424
Stromal	HIF1A	-0.150963	0.117497
Stromal	HMGA1	0.486952	0.205393
Stromal	HNF1A	0.800475	0.114145
Stromal	HNF1B	1.17323	0.154062
Stromal	HNF4A	0.467732	-0.179988
Stromal	HOXA9	0.839513	0.0320655
Stromal	HOXB7	0.471262	0.379717
Stromal	HR	-0.389114	0.599567
Stromal	HSF1	-0.38902	-0.131759
Stromal	ID1	0.0195581	0.506478
Stromal	ID2	-0.355144	-0.126487
Stromal	ID3	-0.29368	-0.0832303
Stromal	ING4	0.14987	-0.131092
Stromal	IRF1	0.410502	-0.13975
Stromal	IRF2	0.281197	-0.225748
Stromal	IRF3	0.290972	-0.266143
Stromal	IRF8	0.928934	0.0493371
Stromal	JUN	0.126048	0.457551
Stromal	JUNB	-0.089975	0.0251114
Stromal	JUND	-0.406927	0.574795
Stromal	KAT5	-0.446989	-0.185587
Stromal	KAT7	-0.402554	-0.19739
Stromal	KDM5B	-0.463274	0.145167
Stromal	KLF15	-0.440332	-0.0901273
Stromal	KLF2	0.0603482	-0.157821
Stromal	KLF4	-0.501595	-0.403721
Stromal	KLF5	-0.00412043	-0.0214553
Stromal	KLF6	0.987667	0.181056
Stromal	KMT2A	-0.184305	-0.065239
Stromal	LEF1	-0.599441	0.0234667
Stromal	MAF	0.0442867	-0.331642
Stromal	MAFK	-0.0423308	0.172401
Stromal	MAX	-0.0838011	-0.442756
Stromal	MAZ	-0.54512	-0.0838479
Stromal	MBD2	-0.421842	-0.0962634
Stromal	MECOM	-0.520493	-0.47777
Stromal	MEF2A	-0.174516	0.546795
Stromal	MEF2C	-0.0153786	0.0295023
Stromal	MITF	0.201488	0.0986802
Stromal	MLXIPL	0.212974	-0.186609
Stromal	MSC	-0.0154566	-0.373071
Stromal	MTA1	0.43819	0.492987
Stromal	MYB	0.812723	0.211913
Stromal	MYBL2	-0.353576	0.0569375
Stromal	MYC	0.287376	0.351451
Stromal	MYCN	0.6773	-0.285654
Stromal	MYOD1	-0.273099	0.513034
Stromal	MYOG	0.907479	0.148388
Stromal	NCOA1	0.0307878	0.00272234
Stromal	NCOA2	0.123558	0.22969
Stromal	NCOA3	-0.037748	-0.0844004
Stromal	NCOR1	0.840047	-0.0656051
Stromal	NCOR2	0.883948	0.135295
Stromal	NEUROD1	-0.177373	-0.0980708
Stromal	NFATC1	-0.479934	0.18735
Stromal	NFATC2	0.0344164	-0.285499
Stromal	NFATC4	0.121243	0.73323
Stromal	NFE2L2	-0.129707	0.526224
Stromal	NFIA	0.41098	0.381278
Stromal	NFIC	0.495238	-0.0272692
Stromal	NFKB	-0.28933	-0.201474
Stromal	NFKB1	-0.457822	-0.261308
Stromal	NFKB2	0.193493	0.291993
Stromal	NFYA	0.882561	0.161725
Stromal	NKX2-5	0.151075	0.013962
Stromal	NKX3-1	0.510835	-0.131222
Stromal	NOTCH1	-0.329317	-0.0864713
Stromal	NR0B1	0.203068	0.467812
Stromal	NR0B2	0.518476	-0.642531
Stromal	NR1D1	0.444701	-0.0729319
Stromal	NR1H2	0.38621	-0.0361188
Stromal	NR1H3	0.165188	-0.299585
Stromal	NR1H4	-0.0443279	-0.637515
Stromal	NR1I2	-0.354186	0.203014
Stromal	NR1I3	-0.0673234	-0.0494697
Stromal	NR2C2	-0.560494	-0.00573368
Stromal	NR2F1	0.0847521	-0.0490715
Stromal	NR2F2	0.561218	0.414163
Stromal	NR3C1	0.0524117	0.379017
Stromal	NR3C2	-0.153801	0.2925
Stromal	NR4A1	0.506185	0.0666231
Stromal	NR4A3	-0.429945	-0.00478025
Stromal	NR5A1	0.171984	-0.307723
Stromal	NR5A2	0.00825822	-0.0168219
Stromal	NRF1	0.0635034	-0.241562
Stromal	NRG1	0.382783	0.473369
Stromal	ONECUT1	-0.0110003	-0.0561574
Stromal	PAX3	0.164134	0.281794
Stromal	PAX5	0.10872	0.647428
Stromal	PAX6	-0.359479	-0.21014
Stromal	PBX1	-0.0323212	-0.303274
Stromal	PDX1	-0.103419	-0.129563
Stromal	PGR	0.0743797	0.163282
Stromal	PITX2	0.198832	-0.0239602
Stromal	PLAGL1	-0.475651	-0.0944428
Stromal	POU1F1	0.0325299	0.386623
Stromal	POU2F1	-0.510175	-0.0612856
Stromal	PPARA	0.403947	-0.101544
Stromal	PPARD	-0.455284	0.54278
Stromal	PPARG	-0.452403	-0.117969
Stromal	PPARGC1A	0.548814	-0.112456
Stromal	PROX1	-0.31274	-0.234705
Stromal	RARA	0.33319	-0.135013
Stromal	RARB	0.680791	0.172012
Stromal	RBPJ	-0.327107	-0.218311
Stromal	REL	-0.00753727	-0.398667
Stromal	RELA	-0.586454	-0.254814
Stromal	RORA	0.123406	-0.254259
Stromal	RUNX1	-0.213422	-0.110236
Stromal	RUNX2	-0.0784647	0.799862
Stromal	RUNX3	0.0243047	0.380875
Stromal	RXRA	-0.0259646	-0.0892642
Stromal	SIRT1	0.537499	-0.279085
Stromal	SMAD1	-0.257496	0.137619
Stromal	SMAD2	-0.436731	-0.472136
Stromal	SMAD3	-0.469019	0.478276
Stromal	SMAD4	-0.743513	-0.203814
Stromal	SMAD5	-0.605061	-0.255132
Stromal	SMAD6	0.233787	0.460985
Stromal	SMAD7	0.000676172	-0.454626
Stromal	SNAI1	0.396795	0.180738
Stromal	SOX2	0.299595	0.275582
Stromal	SOX9	-0.54842	-0.119606
Stromal	SP1	-0.0292881	0.110607
Stromal	SP3	0.0743172	-0.0565317
Stromal	SP4	0.0244311	-0.00543297
Stromal	SP7	0.158778	0.226218
Stromal	SPI1	0.603521	0.689349
Stromal	SREBF1	0.308267	-0.339596
Stromal	SREBF2	0.0518623	-0.156267
Stromal	SRF	0.467296	-0.105632
Stromal	SSRP1	0.43152	0.662829
Stromal	STAT1	-0.383157	0.299941
Stromal	STAT2	0.872708	0.164663
Stromal	STAT3	-0.350663	0.406401
Stromal	STAT4	0.0498844	0.189802
Stromal	STAT5A	0.6507	0.218621
Stromal	STAT5B	0.649237	0.0823913
Stromal	STAT6	0.790913	0.134748
Stromal	TAF1	-0.0553701	0.00666089
Stromal	TAL1	-0.460875	-0.128929
Stromal	TBP	0.553393	0.0174954
Stromal	TCF3	-0.101545	0.103683
Stromal	TCF4	-0.50683	0.0875672
Stromal	TCF7	-0.49848	0.0513351
Stromal	TCF7L2	-0.0580853	0.169842
Stromal	TEAD1	-0.356872	0.401226
Stromal	TFAP2A	0.578618	0.0639058
Stromal	TFAP2B	0.373102	0.261277
Stromal	TFCP2	0.367097	0.305546
Stromal	TFE3	0.204428	0.355745
Stromal	THRA	0.531573	-0.0181624
Stromal	THRB	0.10995	-0.0433166
Stromal	TP53	-0.602684	-0.0537315
Stromal	TP63	-0.501673	0.0304904
Stromal	TP73	0.0868849	-0.190376
Stromal	TRPS1	-0.336762	0.277857
Stromal	TWIST1	0.181369	-0.356443
Stromal	USF1	0.189157	0.0751245
Stromal	USF2	0.877451	-0.0636294
Stromal	VDR	-0.477527	-0.282987
Stromal	VHL	-0.353973	0.229669
Stromal	WT1	-0.93485	-0.0703857
Stromal	XBP1	1.07034	0.2324
Stromal	YBX1	0.0030279	-0.0659814
Stromal	YY1	0.127314	-0.0567618
Stromal	ZBTB16	0.25964	0.280972
Stromal	ZBTB17	-0.0208907	-0.0711334
Stromal	ZBTB7A	0.342423	-0.107331
Stromal	ZNF148	-0.298841	-0.353377
Stromal	ZNF699	0.426219	-0.0739002
Stromal	ZNF91	-0.0806542	0.450862
Endothelial	AHR	-0.409969	-0.304292
Endothelial	AP1	0.0766683	-0.547864
Endothelial	AR	-0.233099	-0.606006
Endothelial	ARNT	0.0388026	0.507649
Endothelial	ASCL1	0.252546	-0.277424
Endothelial	ATF1	0.302142	1.03899
Endothelial	ATF2	0.482186	0.844889
Endothelial	ATF3	0.044772	-0.448026
Endothelial	ATF4	0.182593	-0.0408759
Endothelial	ATF5	-0.293305	-0.626278
Endothelial	ATF6	-0.29751	-0.126951
Endothelial	BCL3	-0.49218	-0.539685
Endothelial	BCL6	-0.197796	-0.983597
Endothelial	BHLHE40	-0.413001	-0.69467
Endothelial	BMAL1	0.396911	0.154678
Endothelial	BRCA1	0.512073	0.886831
Endothelial	CDX1	-0.67633	-0.149759
Endothelial	CDX2	-0.842398	-0.325347
Endothelial	CEBPA	-0.325196	-0.341649
Endothelial	CEBPB	-0.275235	-0.796479
Endothelial	CEBPD	-0.304395	-0.0126836
Endothelial	CEBPE	-0.485827	-0.39072
Endothelial	CEBPG	-0.206889	-0.388471
Endothelial	CLOCK	0.220303	-0.216623
Endothelial	CREB1	0.367974	0.613383
Endothelial	CREBBP	-0.495071	-0.215579
Endothelial	CREBZF	0.389385	0.259199
Endothelial	CREM	-0.0424363	0.157053
Endothelial	CTCF	-0.511134	-0.323597
Endothelial	CTNNB1	-0.569809	-0.543874
Endothelial	CUX1	-0.503305	-0.804655
Endothelial	DBP	-0.283479	-0.568561
Endothelial	DDIT3	0.70196	0.98086
Endothelial	DLX4	-0.524397	-0.721512
Endothelial	DLX5	-0.374272	-1.20044
Endothelial	DNMT1	-0.949855	-1.06249
Endothelial	E2F1	0.892007	0.961244
Endothelial	E2F3	-0.614257	-0.0308678
Endothelial	E2F4	-0.127388	-0.308104
Endothelial	EGR1	0.0532416	-0.0538295
Endothelial	EGR2	-0.933709	-0.791464
Endothelial	ELF1	0.66698	0.12143
Endothelial	ELF4	-0.186519	0.0867746
Endothelial	ELK1	-0.926138	-0.724941
Endothelial	ELK3	-0.642055	-0.355967
Endothelial	ENO1	-0.0244941	0.279035
Endothelial	EP300	-0.719157	-0.696778
Endothelial	EPAS1	1.04639	1.34567
Endothelial	ESR1	-0.552702	-1.07229
Endothelial	ESR2	-1.10624	-0.450833
Endothelial	ESRRA	-0.129617	-0.146333
Endothelial	ESRRG	-0.474746	0.120176
Endothelial	ETS1	0.840873	0.887409
Endothelial	ETS2	-0.468031	-0.877143
Endothelial	ETV4	0.320092	0.977943
Endothelial	EWSR1	-0.000241489	0.0648519
Endothelial	EZH2	-0.512442	-1.07951
Endothelial	FHL2	-0.557126	0.0711847
Endothelial	FLI1	-0.339718	-0.715117
Endothelial	FOS	-0.152345	0.252235
Endothelial	FOSL1	-0.186534	0.0283136
Endothelial	FOSL2	-0.229387	-0.778235
Endothelial	FOXA1	0.473706	-0.20144
Endothelial	FOXA2	-0.328796	-0.418564
Endothelial	FOXM1	-0.677194	-0.65384
Endothelial	FOXN1	-0.801671	-0.474846
Endothelial	FOXO1	0.724361	0.775874
Endothelial	FOXO3	-0.551175	-0.525886
Endothelial	FOXO4	-0.543733	-0.341862
Endothelial	FOXP3	0.10748	0.266738
Endothelial	GATA1	-0.0453847	0.154688
Endothelial	GATA2	0.62353	0.328592
Endothelial	GATA3	0.312197	-0.300128
Endothelial	GATA4	-0.284254	-0.63298
Endothelial	GATA6	-0.102941	-0.209311
Endothelial	GFI1	0.399703	-0.208649
Endothelial	GLI1	-0.000140099	-0.542206
Endothelial	GLI2	0.465029	-0.25371
Endothelial	HBP1	-0.40183	-0.82048
Endothelial	HDAC1	0.266595	-0.162276
Endothelial	HES1	-0.0831992	-0.907576
Endothelial	HHEX	1.25843	2.17421
Endothelial	HIC1	0.388957	0.415928
Endothelial	HIF1A	0.455938	0.62979
Endothelial	HMGA1	-0.19964	-0.481842
Endothelial	HNF1A	-0.80421	-1.08708
Endothelial	HNF1B	-0.539858	-0.78223
Endothelial	HNF4A	-0.419946	-0.345469
Endothelial	HOXA9	-0.297731	-0.361362
Endothelial	HOXB7	-0.237675	-0.559605
Endothelial	HR	-0.213179	-0.114247
Endothelial	HSF1	0.608017	1.2029
Endothelial	ID1	-0.713244	-0.644999
Endothelial	ID2	-0.198506	0.0826406
Endothelial	ID3	-0.594798	-0.139968
Endothelial	ING4	0.0248521	0.836794
Endothelial	IRF1	-0.456794	-0.0971344
Endothelial	IRF2	-0.778286	-0.720242
Endothelial	IRF3	-0.333368	-0.464388
Endothelial	IRF8	-0.172513	-0.30079
Endothelial	JUN	-0.513282	-0.301569
Endothelial	JUNB	-0.792322	-0.553874
Endothelial	JUND	-0.0481555	0.034687
Endothelial	KAT5	0.261185	0.0597574
Endothelial	KAT7	-0.458824	-0.279264
Endothelial	KDM5B	-0.106228	0.259744
Endothelial	KLF15	-0.244206	0.523731
Endothelial	KLF2	-0.448473	-0.135492
Endothelial	KLF4	0.0622096	0.950427
Endothelial	KLF5	0.191246	0.345894
Endothelial	KLF6	-0.0508553	-0.374671
Endothelial	KMT2A	0.694342	0.344841
Endothelial	LEF1	-0.489427	-0.434766
Endothelial	MAF	-0.0693179	-0.0184381
Endothelial	MAFK	-0.489277	-0.0342074
Endothelial	MAX	-0.496801	-0.0296666
Endothelial	MAZ	-0.889698	-0.439603
Endothelial	MBD2	-0.228114	0.0279043
Endothelial	MECOM	1.29489	1.17067
Endothelial	MEF2A	-0.0929527	-0.196914
Endothelial	MEF2C	0.0770378	-0.353173
Endothelial	MITF	-0.706692	-0.97471
Endothelial	MLXIPL	-0.123049	0.209625
Endothelial	MSC	-0.120991	-0.412278
Endothelial	MTA1	-0.0743037	-0.702201
Endothelial	MYB	-0.610293	-0.888347
Endothelial	MYBL2	-0.288642	-0.714571
Endothelial	MYC	0.0165312	0.193143
Endothelial	MYCN	-0.706736	-0.591543
Endothelial	MYOD1	-0.64479	-0.511784
Endothelial	MYOG	-0.745448	-0.21621
Endothelial	NCOA1	-0.637562	-0.612089
Endothelial	NCOA2	-0.53859	-0.792298
Endothelial	NCOA3	-0.475604	-0.237797
Endothelial	NCOR1	-0.40715	-0.748605
Endothelial	NCOR2	-0.561041	-1.08502
Endothelial	NEUROD1	-0.283455	0.0058907
Endothelial	NFATC1	-0.079278	-0.355834
Endothelial	NFATC2	-0.259741	-0.256547
Endothelial	NFATC4	-0.807873	-0.901748
Endothelial	NFE2L2	-0.310149	-0.433044
Endothelial	NFIA	-0.145643	-0.76584
Endothelial	NFIC	-0.170128	-0.6467
Endothelial	NFKB	-0.0154758	-0.329003
Endothelial	NFKB1	0.0559613	-0.148195
Endothelial	NFKB2	-0.966361	-1.14417
Endothelial	NFYA	-0.383672	-0.673475
Endothelial	NKX2-5	0.256555	0.286625
Endothelial	NKX3-1	-0.149448	0.259119
Endothelial	NOTCH1	-0.670794	-0.130719
Endothelial	NR0B1	-0.720575	-0.525042
Endothelial	NR0B2	-0.184461	0.000368214
Endothelial	NR1D1	0.195555	-0.748008
Endothelial	NR1H2	-0.0570351	-0.339594
Endothelial	NR1H3	-0.272628	-0.016038
Endothelial	NR1H4	-0.407574	0.137281
Endothelial	NR1I2	0.278161	0.114986
Endothelial	NR1I3	0.479754	-0.252962
Endothelial	NR2C2	-0.346335	-0.204356
Endothelial	NR2F1	-0.151298	0.0350462
Endothelial	NR2F2	-1.06244	-1.24555
Endothelial	NR3C1	0.35197	0.709701
Endothelial	NR3C2	0.167159	-0.117166
Endothelial	NR4A1	-0.494502	-0.744562
Endothelial	NR4A3	0.122149	0.198376
Endothelial	NR5A1	0.737848	-0.135964
Endothelial	NR5A2	0.119471	-0.161276
Endothelial	NRF1	-0.0370566	-0.365494
Endothelial	NRG1	-0.72034	-0.835066
Endothelial	ONECUT1	0.150053	-0.411652
Endothelial	PAX3	-0.174456	-0.672314
Endothelial	PAX5	0.137949	0.589718
Endothelial	PAX6	0.765734	0.446918
Endothelial	PBX1	0.265176	0.468389
Endothelial	PDX1	0.973074	0.105077
Endothelial	PGR	-0.794408	-0.577849
Endothelial	PITX2	-0.781624	0.0721865
Endothelial	PLAGL1	-0.3818	0.854726
Endothelial	POU1F1	0.100371	-0.218177
Endothelial	POU2F1	-0.376311	-0.378116
Endothelial	PPARA	-0.379966	-0.244165
Endothelial	PPARD	-0.0114497	-0.0211082
Endothelial	PPARG	-0.791253	-0.704574
Endothelial	PPARGC1A	-0.498451	-0.297772
Endothelial	PROX1	0.280481	0.0930115
Endothelial	RARA	-0.151595	-0.496617
Endothelial	RARB	-0.386354	-0.670486
Endothelial	RBPJ	-0.591774	-0.366455
Endothelial	REL	-0.0620999	0.208399
Endothelial	RELA	-0.0657046	-0.110819
Endothelial	RORA	0.432937	-0.321772
Endothelial	RUNX1	-0.253256	-0.73998
Endothelial	RUNX2	-0.216025	-0.825245
Endothelial	RUNX3	0.00878038	0.449808
Endothelial	RXRA	0.518901	-0.267796
Endothelial	SIRT1	0.208406	-0.683991
Endothelial	SMAD1	-0.379747	0.544609
Endothelial	SMAD2	-0.801001	0.061835
Endothelial	SMAD3	0.127882	0.465997
Endothelial	SMAD4	-0.0746291	0.119845
Endothelial	SMAD5	-0.295777	0.830022
Endothelial	SMAD6	0.389687	0.40728
Endothelial	SMAD7	0.345249	-0.0169809
Endothelial	SNAI1	-0.229539	-0.353329
Endothelial	SOX2	-0.246263	-0.688115
Endothelial	SOX9	0.00690317	-0.0378314
Endothelial	SP1	-0.172369	-0.160366
Endothelial	SP3	-0.131661	-0.328514
Endothelial	SP4	-0.169182	0.227062
Endothelial	SP7	-0.143711	-0.116451
Endothelial	SPI1	0.228186	-0.0748002
Endothelial	SREBF1	-0.477438	0.534434
Endothelial	SREBF2	-0.124891	0.017483
Endothelial	SRF	-0.730972	-0.701801
Endothelial	SSRP1	-0.724225	-0.908123
Endothelial	STAT1	-0.103533	-0.0977672
Endothelial	STAT2	-0.460827	-0.631801
Endothelial	STAT3	-0.489937	-0.370786
Endothelial	STAT4	-0.459094	-0.650797
Endothelial	STAT5A	-0.702902	-0.577246
Endothelial	STAT5B	-0.304382	-0.739347
Endothelial	STAT6	-0.607094	-0.369651
Endothelial	TAF1	-0.731667	-0.405313
Endothelial	TAL1	1.32963	1.38608
Endothelial	TBP	-0.183457	0.0228518
Endothelial	TCF3	-0.0956639	0.535925
Endothelial	TCF4	-0.54198	-0.502746
Endothelial	TCF7	-0.477117	-0.383566
Endothelial	TCF7L2	0.00376989	-0.208598
Endothelial	TEAD1	-0.0812972	-0.241806
Endothelial	TFAP2A	-0.0426303	-0.290537
Endothelial	TFAP2B	-0.445338	-0.472529
Endothelial	TFCP2	0.274699	0.108349
Endothelial	TFE3	-0.677899	-0.7637
Endothelial	THRA	-0.692345	-0.70541
Endothelial	THRB	0.22792	0.290869
Endothelial	TP53	-0.368697	0.137788
Endothelial	TP63	0.637461	0.986766
Endothelial	TP73	0.396735	0.674419
Endothelial	TRPS1	-0.380393	-0.881076
Endothelial	TWIST1	-0.131567	-0.60446
Endothelial	USF1	-0.0255778	-0.0764317
Endothelial	USF2	-0.0434403	-0.394076
Endothelial	VDR	-0.300185	-0.123005
Endothelial	VHL	-0.702713	-0.334372
Endothelial	WT1	0.580795	0.245328
Endothelial	XBP1	-0.714116	-1.00665
Endothelial	YBX1	-0.580587	-0.361161
Endothelial	YY1	-0.087663	-0.325888
Endothelial	ZBTB16	0.690199	0.0132014
Endothelial	ZBTB17	-0.179539	-0.774402
Endothelial	ZBTB7A	-0.13027	-0.35568
Endothelial	ZNF148	-0.62677	-0.154221
Endothelial	ZNF699	-0.306296	0.00742705
Endothelial	ZNF91	1.62624	0.380299
Perivascular	AHR	-0.229779	-0.395149
Perivascular	AP1	0.278965	-0.734425
Perivascular	AR	-0.0196606	-0.471669
Perivascular	ARNT	-0.511837	-0.652433
Perivascular	ASCL1	0.68765	-0.0540326
Perivascular	ATF1	-0.372636	-0.340039
Perivascular	ATF2	-0.144928	-0.00812309
Perivascular	ATF3	0.0328836	-0.531033
Perivascular	ATF4	-0.0963589	-0.154253
Perivascular	ATF5	-0.137476	-0.378999
Perivascular	ATF6	-0.2701	-0.218014
Perivascular	BCL3	-0.0477316	0.435741
Perivascular	BCL6	0.313741	-0.422289
Perivascular	BHLHE40	0.0852889	-0.824106
Perivascular	BMAL1	-0.227336	-0.13864
Perivascular	BRCA1	-0.486966	0.406234
Perivascular	CDX1	-0.442703	-0.486873
Perivascular	CDX2	-0.267508	-0.0229692
Perivascular	CEBPA	-0.405887	-0.683267
Perivascular	CEBPB	-0.21571	-0.526915
Perivascular	CEBPD	0.173381	-0.191639
Perivascular	CEBPE	-0.0351824	-0.123178
Perivascular	CEBPG	-0.512946	-0.461241
Perivascular	CLOCK	0.0149666	-0.471795
Perivascular	CREB1	-0.628885	-0.0326334
Perivascular	CREBBP	-0.0173511	0.0767853
Perivascular	CREBZF	0.00946979	-0.175483
Perivascular	CREM	-0.189103	-0.684133
Perivascular	CTCF	-0.546759	0.487782
Perivascular	CTNNB1	0.0572316	-0.475365
Perivascular	CUX1	-0.151137	-0.591214
Perivascular	DBP	-0.149446	0.202336
Perivascular	DDIT3	0.0375338	-0.00509264
Perivascular	DLX4	-0.348081	-0.372452
Perivascular	DLX5	0.151909	-0.397855
Perivascular	DNMT1	0.188821	-0.241609
Perivascular	E2F1	-0.24553	-0.186893
Perivascular	E2F3	-0.476497	-0.209765
Perivascular	E2F4	-0.113495	0.559874
Perivascular	EGR1	0.421075	-0.475284
Perivascular	EGR2	0.0627086	-0.328388
Perivascular	ELF1	-0.128208	-0.549051
Perivascular	ELF4	-0.220556	-0.533936
Perivascular	ELK1	-0.280066	-0.321052
Perivascular	ELK3	-0.414519	-0.679493
Perivascular	ENO1	-0.26844	0.70517
Perivascular	EP300	-0.202565	-0.466587
Perivascular	EPAS1	-0.170336	-0.473752
Perivascular	ESR1	0.150928	-0.699994
Perivascular	ESR2	-0.312164	-0.543507
Perivascular	ESRRA	0.0822292	0.355578
Perivascular	ESRRG	-0.637192	0.393569
Perivascular	ETS1	0.418509	0.099317
Perivascular	ETS2	0.477092	-0.194107
Perivascular	ETV4	0.189849	0.171545
Perivascular	EWSR1	0.20392	-0.0893154
Perivascular	EZH2	0.234173	-0.502699
Perivascular	FHL2	-0.479508	-0.429598
Perivascular	FLI1	-0.280706	-0.693168
Perivascular	FOS	0.279519	-0.640111
Perivascular	FOSL1	0.169468	0.740151
Perivascular	FOSL2	-0.699323	-0.397955
Perivascular	FOXA1	0.33635	0.359397
Perivascular	FOXA2	-0.291744	-0.889378
Perivascular	FOXM1	-0.0376691	0.00985768
Perivascular	FOXN1	0.092318	0.0344139
Perivascular	FOXO1	-0.209552	-0.0693266
Perivascular	FOXO3	-0.0278113	-0.461533
Perivascular	FOXO4	0.00584135	-0.117663
Perivascular	FOXP3	-0.0168464	-0.113082
Perivascular	GATA1	0.231518	0.570467
Perivascular	GATA2	-0.132383	0.34403
Perivascular	GATA3	-0.130573	-0.440209
Perivascular	GATA4	-0.092643	-0.671689
Perivascular	GATA6	-0.290077	-0.406847
Perivascular	GFI1	0.155324	-0.695863
Perivascular	GLI1	-0.279812	0.0111905
Perivascular	GLI2	-0.149474	-0.202977
Perivascular	HBP1	0.158736	-0.916508
Perivascular	HDAC1	0.153458	-0.198264
Perivascular	HES1	0.12127	-0.518003
Perivascular	HHEX	-0.221776	-0.424668
Perivascular	HIC1	0.149421	-0.243019
Perivascular	HIF1A	-0.0881579	-0.851488
Perivascular	HMGA1	-0.195609	-0.500542
Perivascular	HNF1A	-0.0935994	-0.738234
Perivascular	HNF1B	0.25133	-0.729
Perivascular	HNF4A	-0.333216	-0.670763
Perivascular	HOXA9	0.253487	-0.324243
Perivascular	HOXB7	0.417264	0.544279
Perivascular	HR	0.169022	0.45781
Perivascular	HSF1	-0.266482	-0.486822
Perivascular	ID1	-0.018877	0.15074
Perivascular	ID2	-0.299263	0.550954
Perivascular	ID3	-0.502922	0.211399
Perivascular	ING4	-0.199856	-0.533638
Perivascular	IRF1	-0.09193	-0.284146
Perivascular	IRF2	-0.263603	-0.289196
Perivascular	IRF3	-0.115953	-0.807839
Perivascular	IRF8	0.299906	-0.469928
Perivascular	JUN	-0.0528937	-0.399887
Perivascular	JUNB	-0.323996	-0.415358
Perivascular	JUND	0.173138	0.239932
Perivascular	KAT5	-0.387553	-0.386972
Perivascular	KAT7	-0.573182	0.09211
Perivascular	KDM5B	-0.273253	0.834015
Perivascular	KLF15	-0.622094	0.324823
Perivascular	KLF2	0.0471256	0.423826
Perivascular	KLF4	-0.600503	-0.348438
Perivascular	KLF5	-0.355395	-0.303097
Perivascular	KLF6	0.195933	-0.413423
Perivascular	KMT2A	-0.192044	-0.234735
Perivascular	LEF1	-0.402537	0.448952
Perivascular	MAF	-0.26135	-0.402736
Perivascular	MAFK	0.0832477	0.658831
Perivascular	MAX	-0.368383	-0.362703
Perivascular	MAZ	-0.600983	0.033443
Perivascular	MBD2	-0.548239	-0.32276
Perivascular	MECOM	0.072808	0.894342
Perivascular	MEF2A	-0.193593	0.443867
Perivascular	MEF2C	-0.324087	-0.200052
Perivascular	MITF	-0.265022	-0.741277
Perivascular	MLXIPL	-0.120765	-0.376193
Perivascular	MSC	-0.0463182	-0.30972
Perivascular	MTA1	0.272585	-0.406699
Perivascular	MYB	0.278559	-0.479446
Perivascular	MYBL2	-0.142477	0.0679043
Perivascular	MYC	0.188479	-0.338581
Perivascular	MYCN	0.0131992	-0.272214
Perivascular	MYOD1	-0.162737	0.0874243
Perivascular	MYOG	0.049376	-0.370021
Perivascular	NCOA1	-0.24655	2.21832e-06
Perivascular	NCOA2	0.0949907	-0.048063
Perivascular	NCOA3	-0.157276	0.0656999
Perivascular	NCOR1	0.383718	-0.119279
Perivascular	NCOR2	0.132809	-0.287522
Perivascular	NEUROD1	-0.366805	0.234525
Perivascular	NFATC1	-0.17444	-0.352472
Perivascular	NFATC2	-0.21138	-0.421805
Perivascular	NFATC4	-0.124316	-0.312668
Perivascular	NFE2L2	-0.0511453	-0.124737
Perivascular	NFIA	0.449355	-0.00294272
Perivascular	NFIC	0.0937734	-0.998461
Perivascular	NFKB	-0.559872	-0.459651
Perivascular	NFKB1	-0.591221	-0.0920717
Perivascular	NFKB2	0.232071	-0.0678357
Perivascular	NFYA	0.303583	-0.423431
Perivascular	NKX2-5	-0.096558	-0.490318
Perivascular	NKX3-1	0.0662735	-0.349701
Perivascular	NOTCH1	-0.544516	-0.104432
Perivascular	NR0B1	-0.071025	-0.868929
Perivascular	NR0B2	-0.265913	-0.59798
Perivascular	NR1D1	0.529382	-0.315723
Perivascular	NR1H2	-0.15191	-0.266918
Perivascular	NR1H3	-0.383056	-0.838089
Perivascular	NR1H4	-0.745554	-0.297649
Perivascular	NR1I2	-0.11685	0.401192
Perivascular	NR1I3	0.195232	0.11518
Perivascular	NR2C2	-0.428451	0.483557
Perivascular	NR2F1	0.149457	0.196653
Perivascular	NR2F2	0.0390007	0.822669
Perivascular	NR3C1	-0.0753938	-0.174679
Perivascular	NR3C2	-0.34377	0.0856751
Perivascular	NR4A1	-0.114469	-0.812198
Perivascular	NR4A3	-0.227809	0.522865
Perivascular	NR5A1	0.488676	-0.264212
Perivascular	NR5A2	0.193678	0.581553
Perivascular	NRF1	-0.174169	-0.228935
Perivascular	NRG1	0.263833	-0.270784
Perivascular	ONECUT1	0.0483637	0.177601
Perivascular	PAX3	0.176791	-0.0226698
Perivascular	PAX5	0.458611	0.17327
Perivascular	PAX6	-0.396974	-0.0858593
Perivascular	PBX1	0.287844	0.328292
Perivascular	PDX1	-0.232087	-0.484188
Perivascular	PGR	-0.112701	-0.0203097
Perivascular	PITX2	-0.0933652	0.439446
Perivascular	PLAGL1	-0.630159	0.521091
Perivascular	POU1F1	0.203656	0.384256
Perivascular	POU2F1	-0.427799	0.258226
Perivascular	PPARA	-0.350699	-0.860254
Perivascular	PPARD	-0.0833939	0.172194
Perivascular	PPARG	-0.491649	-0.117824
Perivascular	PPARGC1A	0.191901	0.0755001
Perivascular	PROX1	-0.275677	-0.201305
Perivascular	RARA	-0.160407	-0.466689
Perivascular	RARB	0.370239	-0.122643
Perivascular	RBPJ	-0.462669	-0.213626
Perivascular	REL	-0.271639	-0.200664
Perivascular	RELA	-0.721223	0.16189
Perivascular	RORA	-0.0755008	-0.512412
Perivascular	RUNX1	0.108705	-0.574578
Perivascular	RUNX2	0.593631	-0.344515
Perivascular	RUNX3	0.383909	-0.0215588
Perivascular	RXRA	-0.273361	-0.53513
Perivascular	SIRT1	0.220434	-0.958924
Perivascular	SMAD1	-0.504474	0.350911
Perivascular	SMAD2	-1.1101	-0.132519
Perivascular	SMAD3	0.024446	0.558626
Perivascular	SMAD4	-0.50137	0.0369385
Perivascular	SMAD5	-0.53257	0.38591
Perivascular	SMAD6	0.256869	-0.350594
Perivascular	SMAD7	0.171435	-0.452464
Perivascular	SNAI1	0.23222	-0.443816
Perivascular	SOX2	0.49204	0.308682
Perivascular	SOX9	-0.230664	0.178134
Perivascular	SP1	-0.301134	-0.694378
Perivascular	SP3	0.0800838	-0.734748
Perivascular	SP4	-0.105473	-0.155731
Perivascular	SP7	-0.0584714	-0.130503
Perivascular	SPI1	0.347527	-0.30516
Perivascular	SREBF1	-0.384953	-0.810704
Perivascular	SREBF2	-0.367145	-0.43882
Perivascular	SRF	-0.274095	-0.386881
Perivascular	SSRP1	0.234278	-0.367289
Perivascular	STAT1	-0.114558	-0.171396
Perivascular	STAT2	0.112678	-0.802718
Perivascular	STAT3	-0.247875	-0.162964
Perivascular	STAT4	-0.0574013	-0.553299
Perivascular	STAT5A	-0.00867605	-0.461472
Perivascular	STAT5B	0.0754794	-0.416991
Perivascular	STAT6	-0.055869	-0.258826
Perivascular	TAF1	-0.124687	0.719092
Perivascular	TAL1	0.204134	0.397693
Perivascular	TBP	0.313417	-0.110321
Perivascular	TCF3	-0.408077	-0.318662
Perivascular	TCF4	-0.478232	0.45862
Perivascular	TCF7	-0.407291	0.165371
Perivascular	TCF7L2	-0.230448	-0.0742448
Perivascular	TEAD1	-0.104978	0.864755
Perivascular	TFAP2A	-0.104944	-0.315024
Perivascular	TFAP2B	0.0838513	-0.135126
Perivascular	TFCP2	0.363522	0.0708067
Perivascular	TFE3	-0.265191	-0.232559
Perivascular	THRA	0.256046	-0.0683653
Perivascular	THRB	-0.187313	-0.497181
Perivascular	TP53	-0.170923	0.305667
Perivascular	TP63	-0.704794	-0.249623
Perivascular	TP73	-0.122064	-0.413089
Perivascular	TRPS1	-0.0484954	0.2504
Perivascular	TWIST1	-0.307627	-0.630455
Perivascular	USF1	0.108344	-0.160085
Perivascular	USF2	0.357293	-0.365208
Perivascular	VDR	-0.591269	-0.242242
Perivascular	VHL	-0.281131	0.372014
Perivascular	WT1	-0.630147	0.223509
Perivascular	XBP1	0.29384	-0.533016
Perivascular	YBX1	-0.18314	-0.0452078
Perivascular	YY1	0.0422089	0.317902
Perivascular	ZBTB16	0.68005	-0.17977
Perivascular	ZBTB17	-0.0353122	-0.536835
Perivascular	ZBTB7A	0.0430231	-0.59358
Perivascular	ZNF148	-0.586558	0.144105
Perivascular	ZNF699	0.141389	-0.156522
Perivascular	ZNF91	-0.35103	-0.234599
